# Supplementary material for: Study Conditions and University Students’ Mental Health during the Pandemic: Results of the COVID-19 German Student Well-Being Study (C19 GSWS)
Source: Int J Environ Res Public Health. 2023 Mar 28;20(7):5286. doi: 10.3390/ijerph20075286 (PMC10094523; doi:10.3390/ijerph20075286)
Supplement: Supplementary file 1 [file ijerph-20-05286-s001.zip]

Archive with 1 entries (1 files):
- ijerph-2141570-supplementary.pdf
